# Supplementary material for: HOXB7 Overexpression Leads Triple-Negative Breast Cancer Cells to a Less Aggressive Phenotype
Source: Biomedicines. 2021 May 5;9(5):515. doi: 10.3390/biomedicines9050515 (PMC8148148; doi:10.3390/biomedicines9050515)
Supplement: Supplementary file 1 [file biomedicines-09-00515-s001.zip]

Archive with 1 entries (1 files):
- biomedicines-1179759-supplementary.pdf
